# Supplementary material for: Dataset on the assessment of water quality of ground water in Kalingarayan Canal, Erode district, Tamil Nadu, India
Source: Data Brief. 2020 Aug 1;32:106112. doi: 10.1016/j.dib.2020.106112 (PMC7453106; doi:10.1016/j.dib.2020.106112)
Supplement: Supplementary file 2 [file mmc2.xml]

<?xml version="1.0" encoding="utf-8" standalone="no"?>
<data>
  <datasets>
    <author>divahar.civil@avit.ac.in</author>
    <type>0</type>
    <dataset>
      <value>6</value>
      <reason>Other (please explain)</reason>
      <comments>Data are given in the supplementary material. </comments>
    </dataset>
  </datasets>
</data>
